# Supplementary material for: Antioxidant Strategy to Prevent Simulated Microgravity-Induced Effects on Bone Osteoblasts
Source: Int J Mol Sci. 2020 May 21;21(10):3638. doi: 10.3390/ijms21103638 (PMC7279347; doi:10.3390/ijms21103638)
Supplement: Supplementary file 1 [file ijms-21-03638-s001.zip]

Archive with 2 entries (2 files):
- ijms-785389-Supplementary material-Fig. 1.pdf
- ijms-785389-Supplementary material-Tables Rev2.pdf
